# Supplementary material for: The concerted change in the distribution of cell cycle phases and zone composition in germinal centers is regulated by IL-21
Source: Nat Commun. 2021 Dec 9;12:7160. doi: 10.1038/s41467-021-27477-0 (PMC8660905; doi:10.1038/s41467-021-27477-0)
Supplement: Supplementary file 3 — Source Data [file 41467_2021_27477_MOESM3_ESM.xlsx]

## Sheet: Figure 1A
Parameter:	# NP+ B cells
genotype -->	WT	WT	WT	WT	WT	WT	WT	WT	WT	WT	WT	WT	IL21Rko	IL21Rko	IL21Rko	IL21Rko	IL21Rko	IL21Rko	IL21Rko	IL21Rko	IL21Rko	IL21Rko	IL21Rko
day post immunisation
0	0.0046	0.009	0.0064	0.0097	0.0099	0.0219	0.0148	0.014	0.0061				0.0056	0.0035	0.0045	0.0082	0.0062	0.0128	0.018	0.012	0.0224
3	0.0131	0.0081	0.0127	0.012	0.0116	0.0244	0.0205	0.0223	0.0184	0.0186	0.0304	0.0171	0.0068	0.0089	0.0073	0.0088	0.0284	0.0086	0.0271	0.0223	0.0136	0.0173	0.015
4	0.0199	0.0302	0.0186	0.0289	0.0163	0.0069	0.0102	0.028					0.0174	0.0138	0.0255	0.0164	0.0283	0.0158
5	0.0652	0.0997	0.1059	0.0631	0.0937	0.0809	0.0612						0.0555	0.0965	0.0837	0.0614	0.0338	0.0651	0.0609	0.0231
6	0.1978	0.2045	0.2477	0.1668	0.1205	0.178							0.095	0.1354	0.065	0.0611	0.1885	0.1789	0.1139
7	0.151	0.2887	0.2654	0.2655	0.4243	0.3352							0.1869	0.1651	0.1106	0.1467	0.2441	0.4957	0.2848	0.5473

## Sheet: Figure 1B
Parameter:	% FAS+ of CD19+NP+
genotype -->	WT	WT	WT	WT	WT	WT	WT	WT	WT	WT	WT	IL21Rko	IL21Rko	IL21Rko	IL21Rko	IL21Rko	IL21Rko	IL21Rko	IL21Rko	IL21Rko	IL21Rko	IL21Rko
day post immunisation
3	4.55	5.61	1.88	4.11	2.87	8.33	6.19	6.02	2.08	4.42	3.91	3.76	2.89	1.75	0.722	2.19	1.36	6.3	5	2.86	2.14	2.83
4	9.9	9.57	13.4	18.2	8.58	11.8	7.48	12				14.7	15.8	14.6	6.07	8.46	8.08
5	41.2	54.2	49.1	44.2	31.4	40.4	34.4					41.1	43.3	55.1	49.5	26.8	29.5	24.6	21.7
6	67.4	72.8	43.1	64	51.6	74.3						58.1	61.5	43.1	45.1	33.9	60.4	68.5
7	67.8	78.8	76.8	69.5	58.5	58.6						73.5	68.4	68.6	72.3	75.2	80.6	79.6	78.6

## Sheet: Figure 1D
Parameter:	% S/G2/M of NP+ activated B cells
genotype -->	WT	WT	WT	WT	WT	WT	WT	WT	WT	WT	IL21Rko	IL21Rko	IL21Rko	IL21Rko	IL21Rko	IL21Rko	IL21Rko	IL21Rko
day post immunisation
3	60	62.6	13.34	40	38.1	37.5	50	41.63	14.8	33.3	50	16.7	34.7	33.3
4	33.9	36.8	43.02	34.59	41.46	18.91	18.51	27.25			39.7	41.76	32.9	13.33	23.66	18.5
5	35.8	35.3	34.9	36	35.1	28.1	26.54				17.9	14.59	20.24	18.83	9.01	11.56	11.45	10.941
6	19.3	20.9	28.6	33.6	41.1	34.6					15.15	13.54	11.2	8.45	25.51	22.95	24.06
7	25.51	25.4	26.62	24.23	23.59	26.17					19.85	18.16	16.32	17.61	15.98	16.34	18.19	16.38

## Sheet: Figure 1E
Parameter:	% G1-late of NP+ activated B cells
genotype -->	WT	WT	WT	WT	WT	WT	WT	WT	WT	WT	IL21Rko	IL21Rko	IL21Rko	IL21Rko	IL21Rko	IL21Rko	IL21Rko	IL21Rko
day post immunisation
3	6.67	6.25	6.67	10	9.52	2.5	0	0	11.1	33.3	20	33.3	0	16.7
4	1.69	7.02	11.1	13.8	12.2	16.2	11.1	15.9			17.6	2.53	14.8	23.3	7.89	14.8
5	5.88	4.15	4.53	6.78	6.09	5.67	7.28				18.2	22.5	17.6	17.3	20.2	19.7	19.8	18.6
6	12.2	14.2	22.1	14.4	14.7	17					24.7	28.8	31.7	28.3	31	24.2	25.1
7	25.9	28.2	28	32.1	31.5	28.5					30.5	32.5	34.5	32.4	36	41	40.3	44.1

## Sheet: Figure 2B
Parameter:	% CC of NP+ GC B cells
genotype -->	WT	WT	WT	WT	WT	WT	WT	WT	WT	WT	WT	IL21Rko	IL21Rko	IL21Rko	IL21Rko	IL21Rko	IL21Rko	IL21Rko	IL21Rko
day post immunisation
3	13.3	43.8	26.7	30	46.3	33.3	17.5	39.3	25	11.1	53.3	10	33.3	79.2
4	22	32.8	22.5	27.7	58.5	32.4	59.3	68.2				38.2	43.6	44.9	76.7	84.2	77.8
5	35.2	17.1	16.1	22.3	37.7	35	36.4					66.6	64.7	66.8	69	87.1	86.7	76.3	92.3
6	38.5	45.8	49.4	41	40.2	41.1						73.7	73.1	84.7	80	78.6	71.9	67.3
7	45.1	47.3	48.8	56.3	53.9	48.7						66.8	64.1	62.5	63.3	75.8	79.6	79.3	83.5

## Sheet: Figure 2C
% Fucci gate of either centrocyte or centroblast gate - for pie charts
			CC			CB						CC			CB
	Time point	Genotype	G2/S/M	G1-early	G1-late	G2/S/M	G1-early	G1-late		Time point	Genotype	G2/S/M	G1-early	G1-late	G2/S/M	G1-early	G1-late
	Day 5	WT	37.1	47.5	12.7	35.5	60.6	2.26		Day 5	KO	14.63	62.9	20.7	25.59	61.2	12.3
	Day 5	WT	41.2	45.8	11.3	34.4	62	2		Day 5	KO	9.72	64.4	22.8	25.12	56.3	17.6
	Day 5	WT	31	57.8	8.93	36.2	59.3	2.92		Day 5	KO	15.54	60.9	22	31	60	8.27
	Day 5	WT	30.42	51.7	16.6	37.7	57.2	4.04		Day 5	KO	17.06	61.3	19.9	24.4	66.1	9.5
	Day 5	WT	38.2	45.7	15.1	34.2	64.5	0.651		Day 5	KO	7.89	68.9	21.7	17.2	75.8	6.9
	Day 5	WT	33.76	50.7	14.8	25.32	72.8	0.746		Day 5	KO	10	65.3	22.7	22.19	75.5	0
	Day 5	WT	33.6	47.6	18.2	23.14	75.2	0.651		Day 5	KO	7	67.5	24.5	26.7	70	3.33
		Average	35.04	49.5429	13.9471	32.3514	64.5143	1.89543		Day 5	KO	9.03	69.4	20.1	28.54	71.4	0
		SD	3.94869	4.29917	3.18631	5.70435	6.89406	1.30455			Average	11.3588	65.075	21.8	25.0925	67.0375	7.2375
											SD	3.81115	3.29794	1.55196	4.15437	7.3288	6.08676
			CC			CB						CC			CB
	Time point	Genotype	G2/S/M	G1-early	G1-late	G2/S/M	G1-early	G1-late		Time point	Genotype	G2/S/M	G1-early	G1-late	G2/S/M	G1-early	G1-late
	Day 6	WT	26.8	42.8	28.5	14.87	82.1	1.92		Day 6	KO	13.77	52.5	31.7	19.12	76.5	3.69
	Day 6	WT	27.7	42.4	28.6	15.59	81.9	1.76		Day 6	KO	12.41	48.5	37.4	17.74	77.1	3.43
	Day 6	WT	28	30.77	40	30.7	64.5	3.92		Day 6	KO	9.37	53.3	35.6	24.4	70.9	2.33
	Day 6	WT	33.1	34.09	31.4	34.9	62.2	2.4		Day 6	KO	7.49	57.1	34	14.4	79.6	4.24
	Day 6	WT	35	31.87	31.7	45.8	50.2	3.03		Day 6	KO	19.89	42.3	37.2	47.3	48	4.05
	Day 6	WT	34.4	28.43	35.9	35.1	60.6	3.28		Day 6	KO	20.21	46	32.9	31.39	67.3	0.909
		Average	30.8333	35.06	32.6833	29.4933	66.9167	2.71833		Day 6	KO	20.38	43.2	35	33.7	64.2	1.6
		SD	3.7238	6.11982	4.48706	12.1258	12.6686	0.838294			Average	14.7886	48.9857	34.8286	26.8643	69.0857	2.89271
											SD	5.41611	5.53968	2.12345	11.4709	10.8375	1.2911
			CC			CB						CC			CB
	Time point	Genotype	G2/S/M	G1-early	G1-late	G2/S/M	G1-early	G1-late		Time point	Genotype	G2/S/M	G1-early	G1-late	G2/S/M	G1-early	G1-late
	Day 7	WT	21.39	26.86	51.1	29.38	64.5	4.89		Day 7	KO	15.5	41.1	42.3	30.16	63.4	5.75
	Day 7	WT	20.9	23.91	53.9	29.66	64.5	5.35		Day 7	KO	13.31	40	45.6	26.95	64.9	7.14
	Day 7	WT	22.6	24.26	52.4	31.16	63	4.99		Day 7	KO	10.19	38.65	49.9	27.47	64.3	6.89
	Day 7	WT	20.7	25.62	52.3	30.03	63.6	5.38		Day 7	KO	11.78	39.7	47.2	28.74	65.9	4.92
	Day 7	WT	20.19	24.53	54.3	28.62	66.1	4.15		Day 7	KO	13.23	39.26	46	27.46	70	1.2
	Day 7	WT	20.29	24.86	53	31.95	62.7	4.48		Day 7	KO	14.59	34.2	50.2	25.06	72.5	2.15
		Average	21.0117	25.0067	52.8333	30.1333	64.0667	4.87333		Day 7	KO	15.07	34.64	49.2	31.99	65.5	1.88
		SD	0.891233	1.07888	1.16562	1.22039	1.24365	0.484919		Day 7	KO	13.23	33.7	51.7	34.46	61.1	3.05
											Average	13.3625	37.6562	47.7625	29.0363	65.95	4.1225
											SD	1.75654	2.97092	3.07103	3.03769	3.65201	2.35007

## Sheet: Figure 2D
% of Centrocytes in cell cycle stage
	day post immunisation -->		d5	d5	d5	d5	d5	d5	d5	d5	d6	d6	d6	d6	d6	d6	d6	d7	d7	d7	d7	d7	d7	d7	d7
	genotype	cell cycle stage
	WT	G0	12.7	11.3	8.93	16.6	15.1	14.8	18.2		28.5	28.6	40	31.4	31.7	35.9		51.1	53.9	52.4	52.3	54.3	53
	Il21R-/-	G0	20.7	22.8	22	19.9	21.7	22.7	24.5	20.1	31.7	37.4	35.6	34	37.2	32.9	35	42.3	45.6	49.9	47.2	46	50.2	49.2	51.7
	WT	G2/S/M	37.1	41.2	31	30.42	38.2	33.76	33.6		26.8	27.7	28	33.1	35	34.4		21.39	20.9	22.6	20.7	20.19	20.29
	Il21R-/-	G2/S/M	14.63	9.72	15.54	17.06	7.89	10	7	9.03	13.77	12.41	9.37	7.49	19.89	20.21	20.38	15.5	13.31	10.19	11.78	13.23	14.59	15.07	13.23
	WT	G1-late	47.5	45.8	57.8	51.7	45.7	50.7	47.6		42.8	42.4	30.77	34.09	31.87	28.43		26.86	23.91	24.26	25.62	24.53	24.86
	Il21R-/-	G1-late	62.9	64.4	60.9	61.3	68.9	65.3	67.5	69.4	52.5	48.5	53.3	57.1	42.3	46	43.2	41.1	40	38.65	39.7	39.26	34.2	34.64	33.7

## Sheet: Figure 3C and S4A
Figure Supp 4A shows the statistical analysis of Figure 3C and therefore the source data is identical.
parameter:	relative abundance of S/G2/M cells within segment on day 5
genotupe-->	WT	WT	WT	WT	WT	WT		Il21R-/-	Il21R-/-	Il21R-/-	Il21R-/-	Il21R-/-	Il21R-/-	Il21R-/-	Il21R-/-
segment
1	0	0	0	0	0	0.389139		0	0	0	0	0.403035	0.74287	0.302825	0
2	0	0	0	1.06695	0.804629	0.707468		0.180173	0	0.0968092	0	3.08516	1.45001	0.305128	2.99438
3	0	0	0	2.63032	1.77209	1.58881		2.5233	3.1056	2.31623	3.68652	1.28822	2.45431	1.46698	3.10378
4	1.41908	2.79387	1.01082	4.1951	2.69661	3.18005		9.35517	5.69037	9.57835	8.12745	2.15266	2.37692	2.45235	1.52645
5	8.18913	6.65356	4.60128	6.08772	4.64448	6.84491		5.41658	3.75948	6.26368	4.45534	2.0164	1.66173	3.9663	0
6	12.7797	13.7563	13.1397	9.24361	7.79387	6.28372		1.25991	2.32607	1.64454	1.38256	0	1.25231	0.614897	0
7	11.0205	9.11913	13.1683	8.55703	6.82415	6.7919		0	0	0	0.153618	0	0	0	0
8	1.95473	1.39549	2.35624	3.02253	2.26921	2.07315		0	0	0	0	0	0	0	0
9	0	0	0	0	0	0.355505		0	0	0	0	0	0	0	0
10	0	0	0	0	0	0
parameter:	relative abundance of S/G2/M cells within segment on day 6
genotupe-->	WT	WT	WT	WT	WT	WT		Il21R-/-	Il21R-/-	Il21R-/-	Il21R-/-	Il21R-/-	Il21R-/-	Il21R-/-
segment
1	0.122265	0.42883	0.151772	0.136279	0.23843	0.0374979		0	0.360407	0	0.295905	0	0	0.259755
2	1.01534	1.66414	1.3718	1.16016	0.952692	1.16683		1.2856	0.808308	0.819361	0.288307	1.39637	1.22729	0.951697
3	2.2572	3.45208	2.58334	2.93166	1.98596	2.32728		2.07983	2.03247	1.28335	1.4408	3.03206	2.1709	1.56251
4	2.9754	4.18154	2.78215	2.99435	3.49084	3.0797		3.46696	3.54813	3.84521	2.05963	6.29022	4.09775	4.23124
5	4.52188	5.26031	6.25533	6.46691	7.66928	6.5984		5.29377	4.69831	4.43002	2.77925	8.3763	7.61957	7.16757
6	4.76755	5.34697	6.47879	9.72968	13.0716	9.66239		4.44795	4.46163	2.9299	2.16566	8.8063	6.11746	7.78932
7	4.79412	3.16932	5.28827	6.66997	9.84391	7.35085		1.69207	0.956331	0.975956	0.296177	1.85698	2.04064	1.98961
8	1.99121	1.99808	1.92169	2.38683	2.93473	2.56068		0.396293	0.147628	0	0.148041	0	0	1.0399
9	0.128469	0.32246	0.454252	0.611414	0.238465	0.601538		0	0	0	0	0	0	0.17387
10	0.0427358	0	0.202544	0.477344	0.317397	0.375385		0	0	0	0	0	0	0.173472
parameter:	relative abundance of S/G2/M cells within segment on day 7
genotupe-->	WT	WT	WT	WT	WT	WT		Il21R-/-	Il21R-/-	Il21R-/-	Il21R-/-	Il21R-/-	Il21R-/-	Il21R-/-	Il21R-/-
segment
1	0.27231	0.402521	0.23446	0.416975	0.210014	0		0.520894	0.293087	0.252574	0.140532	0.240295	0.282353	0.152718	0.24068
2	0.877699	1.2959	1.28268	1.91312	1.2838	1.04363		1.14032	0.585813	0.552132	0.743196	1.41215	2.04582	1.9703	1.19983
3	2.36626	2.00437	2.4873	2.82038	1.98723	1.26779		2.09757	1.62876	1.43961	1.56469	2.44081	2.57633	2.37447	2.31486
4	3.03404	3.3949	3.76943	4.29171	2.60193	2.68364		4.31784	3.34977	2.61513	3.84838	2.06757	2.94399	3.18346	2.8008
5	5.72916	6.34124	7.01842	5.85955	4.72356	4.99935		6.22582	6.57667	4.25249	5.5218	3.8547	3.84446	4.63601	4.75678
6	6.16881	5.93933	6.65976	5.13055	5.94696	7.22867		3.87964	4.59947	4.78894	4.44268	3.4112	2.94603	3.16193	3.3811
7	5.76011	4.14325	4.27167	2.65633	4.12653	6.0207		1.81769	1.05997	1.60482	1.75351	1.37945	1.00072	1.79371	1.17503
8	1.31231	1.48359	0.975559	1.05341	2.30932	2.30613		0.389611	0.279546	0.726094	0.504944	1.06625	0.459222	0.58124	0.526956
9	0.150231	0.245404	0.0752208	0.0911092	0.393939	0.822573		0	0	0.111632	0.110098	0.207617	0.179973	0.278166	0.167717
10	0.086329	0.0389472	0.0223209	0	0.524407	0.373832		0	0	0	0	0.171711	0.102377	0.0505619	0.0480578
parameter:	relative abundance of G1-early cells within segment on day 5
genotupe-->	WT	WT	WT	WT	WT	WT		Il21R-/-	Il21R-/-	Il21R-/-	Il21R-/-	Il21R-/-	Il21R-/-	Il21R-/-	Il21R-/-
segment
1	0	0	0	0	0	0.583709		0	0	0	0	0	2.08232	0.596835	0
2	0	0	0	2.13832	1.20866	2.82987		0	0	0	0	11.701	7.4287	6.97754	13.2089
3	0	0	0	1.85792	4.34119	4.77476		4.32416	2.45412	2.32342	3.68429	21.1596	14.9946	18	18.498
4	3.90421	2.79387	4.16014	3.88177	3.94241	2.47475		24.4803	27.1842	23.4574	25.8017	15.8915	18.1949	12.032	20.2509
5	9.79879	10.5027	8.88119	8.27502	8.01983	8.82723		23.0338	22.6192	22.9311	23.9565	12.443	13.5052	14.4146	10.725
6	18.4631	21.7298	19.86	13.3237	15.3758	15.6873		8.84557	8.16576	10.6042	8.14535	6.86351	7.59647	9.76208	0
7	20.4251	22.6538	23.182	16.9589	19.4226	16.7095		3.06313	2.32607	3.09441	2.61304	0	1.66683	3.68508	0
8	5.8642	4.72847	5.50644	9.21625	12.5492	9.6747		0	0	0.773963	1.22894	0	0	0	0
9	0	0	0	2.05739	0	2.84724		0	0	0	0	0	0	0	0
10	0		0	0	0	0		0	0	0	0	0	0	0	0
parameter:	relative abundance of G1-early cells within segment on day 6
genotupe-->	WT	WT	WT	WT	WT	WT		Il21R-/-	Il21R-/-	Il21R-/-	Il21R-/-	Il21R-/-	Il21R-/-	Il21R-/-
segment
1	0.122265	0.679695	0.45662	0.373593	0.397384	0.150224		0.607737	1.22677	1.07281	1.3321	0.930819	1.35698	0.519509
2	1.64931	2.4763	3.03574	2.32033	1.51052	1.27919		4.90383	5.66395	9.16574	8.22845	7.45862	6.26843	4.58052
3	3.2319	3.31184	3.39186	2.89747	3.09675	2.14077		8.48405	6.7749	10.906	9.78297	6.75094	8.2746	6.4145
4	2.93265	3.2597	2.93493	2.28394	3.33551	2.32874		9.98773	8.99636	11.5591	11.9093	6.29022	6.41701	7.77672
5	7.20299	7.3187	5.15307	5.61813	4.11151	4.76763		12.7835	11.1354	10.0098	14.1659	10.4655	12.5076	9.84857
6	12.9565	12.9282	10.1154	11.8819	9.19424	9.66239		10.4416	10.5964	5.04593	7.78785	6.49212	10.5969	9.77694
7	20.2418	14.9069	13.4123	13.5046	12.923	14.1295		5.403	5.38498	2.76961	3.70429	2.3254	5.57369	5.88129
8	15.0542	11.7915	7.73654	8.51487	6.2688	9.33333		2.3807	3.24366	0	1.77687	0	2.04287	3.11971
9	1.92806	2.67795	1.81701	2.48727	2.14569	2.5925		0	0	0	0	0	0	1.042
10	0.427358	0.643245	1.97419	2.24876	1.90438	2.58769		0	0	0	0	0	0	1.21136
parameter:	relative abundance of G1-early cells within segment on day 7
genotupe-->	WT	WT	WT	WT	WT	WT		Il21R-/-	Il21R-/-	Il21R-/-	Il21R-/-	Il21R-/-	Il21R-/-	Il21R-/-	Il21R-/-
segment
1	0.635234	0.53631	1.05682	1.15547	0.341128	0.0744199		1.95456	1.23079	2.01643	1.311	1.88698	1.33628	1.01537	0.961103
2	1.84608	2.61523	2.19023	3.3438	2.25998	1.94193		5.96449	4.98496	4.62739	5.29653	8.7916	7.60891	8.05358	8.16842
3	3.35772	3.33613	3.42004	4.27287	3.32309	2.6107		8.15315	7.43787	8.69802	7.67483	8.03105	7.35609	7.16996	8.00484
4	3.52203	3.42576	2.9306	3.97938	2.38654	2.46071		7.84639	8.42998	6.87834	8.33816	5.10057	4.60421	5.08327	5.20005
5	6.5373	6.13285	7.16363	6.30696	4.59693	3.95435		10.17	11.8785	8.94039	10.3062	6.51161	6.32688	6.41909	5.8064
6	9.94426	7.94844	8.82012	8.34248	7.56619	7.15078		7.5582	7.09598	7.76758	8.32513	6.44003	5.07048	4.96282	4.24017
7	10.3816	9.06673	9.07053	6.44044	9.10542	10.5533		3.42402	4.34191	4.28158	3.88771	3.51222	3.48636	3.28675	2.20275
8	8.44186	9.07357	7.05845	6.1449	8.16895	9.22453		2.30544	2.62642	3.40774	2.56627	3.75841	3.22585	2.90975	1.79965
9	1.91682	2.54472	2.10618	1.79063	3.14786	3.13211		0.62621	0.542233	0.892811	0.699443	1.14117	1.05272	0.733347	0.887106
10	0.647856	0.856839	0.445928	0.394412	2.89123	2.75783		0	0	0	0	1.16763	0.819941	0.732945	0.26415
parameter:	relative abundance of G1-late cells within segment on day 5
genotupe-->	WT	WT	WT	WT	WT	WT		Il21R-/-	Il21R-/-	Il21R-/-	Il21R-/-	Il21R-/-	Il21R-/-	Il21R-/-	Il21R-/-
segment
1	0	0	0	0	0	0.583709		0	0	0	0	0	2.08232	0.596835	0
2	0	0	0	2.13832	1.20866	2.82987		0	0	0	0	11.701	7.4287	6.97754	13.2089
3	0	0	0	1.85792	4.34119	4.77476		4.32416	2.45412	2.32342	3.68429	21.1596	14.9946	18	18.498
4	3.90421	2.79387	4.16014	3.88177	3.94241	2.47475		24.4803	27.1842	23.4574	25.8017	15.8915	18.1949	12.032	20.2509
5	9.79879	10.5027	8.88119	8.27502	8.01983	8.82723		23.0338	22.6192	22.9311	23.9565	12.443	13.5052	14.4146	10.725
6	18.4631	21.7298	19.86	13.3237	15.3758	15.6873		8.84557	8.16576	10.6042	8.14535	6.86351	7.59647	9.76208	0
7	20.4251	22.6538	23.182	16.9589	19.4226	16.7095		3.06313	2.32607	3.09441	2.61304	0	1.66683	3.68508	0
8	5.8642	4.72847	5.50644	9.21625	12.5492	9.6747		0	0	0.773963	1.22894	0	0	0	0
9	0	0	0	2.05739	0	2.84724		0	0	0	0	0	0	0	0
10	0		0	0	0	0		0	0	0	0	0	0	0	0
parameter:	relative abundance of G1-late cells within segment on day 6
genotupe-->	WT	WT	WT	WT	WT	WT		Il21R-/-	Il21R-/-	Il21R-/-	Il21R-/-	Il21R-/-	Il21R-/-	Il21R-/-
segment
1	0.122265	0.679695	0.45662	0.373593	0.397384	0.150224		0.607737	1.22677	1.07281	1.3321	0.930819	1.35698	0.519509
2	1.64931	2.4763	3.03574	2.32033	1.51052	1.27919		4.90383	5.66395	9.16574	8.22845	7.45862	6.26843	4.58052
3	3.2319	3.31184	3.39186	2.89747	3.09675	2.14077		8.48405	6.7749	10.906	9.78297	6.75094	8.2746	6.4145
4	2.93265	3.2597	2.93493	2.28394	3.33551	2.32874		9.98773	8.99636	11.5591	11.9093	6.29022	6.41701	7.77672
5	7.20299	7.3187	5.15307	5.61813	4.11151	4.76763		12.7835	11.1354	10.0098	14.1659	10.4655	12.5076	9.84857
6	12.9565	12.9282	10.1154	11.8819	9.19424	9.66239		10.4416	10.5964	5.04593	7.78785	6.49212	10.5969	9.77694
7	20.2418	14.9069	13.4123	13.5046	12.923	14.1295		5.403	5.38498	2.76961	3.70429	2.3254	5.57369	5.88129
8	15.0542	11.7915	7.73654	8.51487	6.2688	9.33333		2.3807	3.24366	0	1.77687	0	2.04287	3.11971
9	1.92806	2.67795	1.81701	2.48727	2.14569	2.5925		0	0	0	0	0	0	1.042
10	0.427358	0.643245	1.97419	2.24876	1.90438	2.58769		0	0	0	0	0	0	1.21136
parameter:	relative abundance of G1-late cells within segment on day 7
genotupe-->	WT	WT	WT	WT	WT	WT		Il21R-/-	Il21R-/-	Il21R-/-	Il21R-/-	Il21R-/-	Il21R-/-	Il21R-/-	Il21R-/-
segment
1	0.635234	0.53631	1.05682	1.15547	0.341128	0.0744199		1.95456	1.23079	2.01643	1.311	1.88698	1.33628	1.01537	0.961103
2	1.84608	2.61523	2.19023	3.3438	2.25998	1.94193		5.96449	4.98496	4.62739	5.29653	8.7916	7.60891	8.05358	8.16842
3	3.35772	3.33613	3.42004	4.27287	3.32309	2.6107		8.15315	7.43787	8.69802	7.67483	8.03105	7.35609	7.16996	8.00484
4	3.52203	3.42576	2.9306	3.97938	2.38654	2.46071		7.84639	8.42998	6.87834	8.33816	5.10057	4.60421	5.08327	5.20005
5	6.5373	6.13285	7.16363	6.30696	4.59693	3.95435		10.17	11.8785	8.94039	10.3062	6.51161	6.32688	6.41909	5.8064
6	9.94426	7.94844	8.82012	8.34248	7.56619	7.15078		7.5582	7.09598	7.76758	8.32513	6.44003	5.07048	4.96282	4.24017
7	10.3816	9.06673	9.07053	6.44044	9.10542	10.5533		3.42402	4.34191	4.28158	3.88771	3.51222	3.48636	3.28675	2.20275
8	8.44186	9.07357	7.05845	6.1449	8.16895	9.22453		2.30544	2.62642	3.40774	2.56627	3.75841	3.22585	2.90975	1.79965
9	1.91682	2.54472	2.10618	1.79063	3.14786	3.13211		0.62621	0.542233	0.892811	0.699443	1.14117	1.05272	0.733347	0.887106
10	0.647856	0.856839	0.445928	0.394412	2.89123	2.75783		0	0	0	0	1.16763	0.819941	0.732945	0.26415

## Sheet: Figure 4C
parameter: % of DZ GC B cells in EdU and BrdU population
genotype-->	WT	WT	WT	WT	WT	WT	WT	WT	WT	WT	WT		IL21R-/-	IL21R-/-	IL21R-/-	IL21R-/-	IL21R-/-	IL21R-/-	IL21R-/-	IL21R-/-	IL21R-/-	IL21R-/-
EdU and BrdU population
EdU- BrdU-	31	24.4	24.5	26.9	26	22.5	20	27.7	12.5	24.3	25.5		27.6	24.6	22.9	17.5	19.7	25.5	25.6	28.7	22.4	33.3
EdU+ BrdU-	45.5	39.6	38.9	43.1	46.2	45.9	44.1	42.6	28.5	45.2	40.8		50.8	40.4	32.8	38.8	44.6	46.8	42	46.8	36.3	40.3
EdU+ BrdU+	9.07	13.7	13	11.5	9.32	10.6	14.6	9.81	27.6	11.5	14.6		8.55	13.3	24.7	21.8	15.7	11.6	12.6	8.82	21	11.8
EdU- BrdU+	7.92	11.6	13.8	11.1	11.1	10.9	12.4	11.5	19	10.2	12.4		6.78	13.8	14.5	16.4	13.9	10	11.8	9.49	13.5	9.13
parameter: % of LZ GC B cells in EdU and BrdU population
genotype-->	WT	WT	WT	WT	WT	WT	WT	WT	WT	WT	WT		IL21R-/-	IL21R-/-	IL21R-/-	IL21R-/-	IL21R-/-	IL21R-/-	IL21R-/-	IL21R-/-	IL21R-/-	IL21R-/-
EdU and BrdU population
EdU- BrdU-	42.6	35.6	28.5	39	34.6	27.9	23.9	38.3	16.4	40.5	42.4		43.8	32.8	43.1	28.7	37.3	43.1	42.2	46.8	41.6	50.6
EdU+ BrdU-	44.1	38.1	38.8	41.5	43.3	45.9	46.8	38.2	34.8	40.4	38.1		43.6	42.7	31.9	40	46.1	42.9	38.9	42.2	34.3	38.3
EdU+ BrdU+	4.59	10.2	11.4	7.41	7.3	10.1	12.6	7.91	24.4	5.96	7.54		4.91	9.92	14.7	16.1	6.74	5.53	8.51	3.91	13.8	5.04
EdU- BrdU+	4.74	9.05	12.8	6.89	8.99	8.8	8.71	9.29	14.1	6.9	7.12		3.87	9.02	7.02	10.6	5.92	4.52	5.4	3.58	6.19	3.51

## Sheet: Figure 4D
parameter:	% of EDU/BRDU population in GC LZ
genotype-->	WT	WT	WT	WT	WT	WT	WT	WT	WT	WT	WT		IL21R-/-	IL21R-/-	IL21R-/-	IL21R-/-	IL21R-/-	IL21R-/-	IL21R-/-	IL21R-/-	IL21R-/-	IL21R-/-
EdU and BrdU population
EdU- BrdU-	45.4	33.3	19.2	43	33.5	33.4	24.3	37.9	19.2	34.2	44.7		58.3	40	58.6	40	47	56.5	57.8	63	70	69.9
EdU+ BrdU-	37.4	25.2	17.4	33.9	26.3	29.7	22.4	28.7	18.8	22.2	31.8		43.4	34.3	40.9	29.9	32.6	41.4	43.7	48.6	55.3	59.5
EdU+ BrdU+	24.2	20.9	15.5	25.6	23	29.1	19.2	26.5	15	13.7	20.6		34.3	26.8	25.6	23.3	17.4	27.4	36.8	32.6	46.3	40
EdU- BrdU+	27.1	20.8	15.7	24.8	23.5	25.4	16.8	26.4	12.8	17.1	22		33.8	24.3	24.7	20.4	18	26.1	28	28.8	37.5	37.8
total	39.0953	25.3948	16.5259	35.2271	27.8234	29.8624	22.0173	31.1589	17.0102	22.7254	33.6224		47.6895	31.7447	39.2517	28.2247	31.316	42.8817	46.1237	52.035	58.2448	61.9615

[truncated: 17 more sheets: Figure 4E, Figure 4F, Figure 4G, Figure 4H, Figure S1F, Figure S2D, Figure S2G, Figure S3A, Figure S3C, Figure S3E, Figure S4A, Figure S4B, Figure S4C, Figure S5B, Figure S5C, Figure S7D, Figure S7E]
